# Supplementary material for: Orientation of mouse H19 ICR affects imprinted H19 gene expression through promoter methylation-dependent and -independent mechanisms
Source: Commun Biol. 2021 Dec 17;4:1410. doi: 10.1038/s42003-021-02939-9 (PMC8683476; doi:10.1038/s42003-021-02939-9)
Supplement: Supplementary file 3 — Supplementary Data 1 [file 42003_2021_2939_MOESM3_ESM.xlsx]

## Sheet: Figure 1
Fig. 1c
H19 /Gapdh
E12.5 liver
WT(JF1)mat /WT(B6)pat			WT(JF1)mat /INV(B6)pat
No.	WT(JF1)mat allele	WT(B6)pat allele	No.	WT(JF1)mat allele	INV(B6)pat allele
1	0.609283	0.0283158	4	0.455954	0.0661282
2	0.675072	0.0245385	5	0.580057	0.0687117
3	0.370337	0.0199656	6	0.531486	0.057135
			7	0.433284	0.0617313
			8	0.552687	0.0385177
			9	0.723389	0.111566
E18.5 liver
WT(JF1)mat /WT(B6)pat			WT(JF1)mat /INV(B6)pat
No.	WT(JF1)mat allele	WT(B6)pat allele	No.	WT(JF1)mat allele	INV(B6)pat allele
10	0.841129	0.0479407	12	1.55336	0.4865
11	0.947611	0.102185	13	1.32408	0.228356
E18.5 placenta
WT(JF1)mat /WT(B6)pat			WT(JF1)mat /INV(B6)pat
No.	WT(JF1)mat allele	WT(B6)pat allele	No.	WT(JF1)mat allele	INV(B6)pat allele
10	2.44855	0.275609	12	2.00331	0.050968
11	2.06875	0.173807	13	2.12632	0.130885
Igf2 /Gapdh
E12.5 liver
WT(JF1)mat /WT(B6)pat			WT(JF1)mat /INV(B6)pat
No.	WT(JF1)mat allele	WT(B6)pat allele	No.	WT(JF1)mat allele	INV(B6)pat allele
1	0.0123648	0.711604	4	0.00532756	0.442901
2	0.00333806	0.569501	5	0.013911	0.54302
3	0.0143405	0.502226	6	0.022832	0.525627
			7	0.0238993	0.529444
			8	0.0156016	0.582041
			9	0.0290361	1.02585
E18.5 liver
WT(JF1)mat /WT(B6)pat			WT(JF1)mat /INV(B6)pat
No.	WT(JF1)mat allele	WT(B6)pat allele	No.	WT(JF1)mat allele	INV(B6)pat allele
10	0.0290191	1.03026	12	0.0849023	1.6922
11	0.0902924	1.17429	13	0.107853	1.32505
E18.5 placenta
WT(JF1)mat /WT(B6)pat			WT(JF1)mat /INV(B6)pat
No.	WT(JF1)mat allele	WT(B6)pat allele	No.	WT(JF1)mat allele	INV(B6)pat allele
10	0.248286	4.27875	12	0.300965	3.92407
11	0.379465	3.77657	13	0.341864	3.30523

## Sheet: Figure 2
Fig. 2c
E12.5 liver		E18.5 liver		E18.5 placenta		E18.5 placenta
WT /WT	WT /INV	WT /WT	WT /INV	WT /WT	WT /INV	WT /WT	WT /INV
1.01924	0.627359	1.07396	0.755664	1.02052	0.91053	1.00975	1.05409
0.895826	0.569405	0.929944	0.725256	0.98144	0.838438	0.990312	0.810289
1.08493	0.670429	0.996094	0.721622	0.998038	0.895594	0.999939	0.789535

## Sheet: Figure 3
Fig. 3c
H19 /Gapdh
E12.5 liver
WT(B6)mat /WT(JF1)pat			INV(B6)mat /WT(JF1)pat
No.	WT(B6)mat allele	WT(JF1)pat allele	No.	INV(B6)mat allele	WT(JF1)pat allele
1	0.748086	0.0355061	5	0.504928	0.0325863
2	0.746414	0.0149912	6	0.504213	0.0120934
3	0.691392	0.0341053	7	0.475363	0.0269134
4	0.798474	0.0468772
E18.5 liver
WT(B6)mat /WT(JF1)pat			INV(B6)mat /WT(JF1)pat
No.	WT(B6)mat allele	WT(JF1)pat allele	No.	INV(B6)mat allele	WT(JF1)pat allele
8	1.93892	0.190477	13	0.973373	0.0323336
9	1.31281	0.0472113	14	0.721429	0.020768
10	1.36996	0.058009	15	0.7751	0.0218116
11	1.42644	0.0775639	16	0.859726	0.0204895
12	1.37054	0.094263
E18.5 placenta
WT(B6)mat /WT(JF1)pat			INV(B6)mat /WT(JF1)pat
No.	WT(B6)mat allele	WT(JF1)pat allele	No.	INV(B6)mat allele	WT(JF1)pat allele
8	1.5795	0.0740353	13	1.06711	0.0971904
9	1.67013	0.0675849	14	1.08925	0.0819594
10	1.74779	0.0795427	15	1.14239	0.0544118
11	1.61024	0.274945	16	1.04795	0.25344
12	1.54806	0.506348
Igf2 /Gapdh
E12.5 liver
WT(B6)mat /WT(JF1)pat			INV(B6)mat /WT(JF1)pat
No.	WT(B6)mat allele	WT(JF1)pat allele	No.	INV(B6)mat allele	WT(JF1)pat allele
1	0.0194237	0.557591	5	0.0318706	0.736267
2	0.0293962	0.788904	6	0.0223366	0.538852
3	0.0286594	0.692315	7	0.0222504	0.700521
4	0.0366742	0.856004
E18.5 liver
WT(B6)mat /WT(JF1)pat			INV(B6)mat /WT(JF1)pat
No.	WT(B6)mat allele	WT(JF1)pat allele	No.	INV(B6)mat allele	WT(JF1)pat allele
8	0.150735	1.35281	13	0.166827	1.38212
9	0.12646	1.92346	14	0.145402	1.38306
10	0.108252	1.35515	15	0.129685	1.28598
11	0.0958969	1.18411	16	0.119533	1.38165
12	0.0874243	1.1248
E18.5 placenta
WT(B6)mat /WT(JF1)pat			INV(B6)mat /WT(JF1)pat
No.	WT(B6)mat allele	WT(JF1)pat allele	No.	INV(B6)mat allele	WT(JF1)pat allele
8	0.146133	2.39336	13	0.384378	2.30463
9	0.165698	3.04176	14	0.565771	2.73587
10	0.185312	2.87953	15	0.659448	3.48891
11	0.158168	2.23237	16	0.394704	2.40873
12	0.175852	1.72663
Fig. 3d
E12.5 liver
WT(B6)mat /WT(JF1)pat		INV(B6)mat /WT(JF1)pat
No.	H19 /Gapdh	No.	H19 /Gapdh
1	2.01391	5	1.41421
2	2.15845	6	1.41421
3	2.20381	7	1.40445
4	2.26576
E18.5 liver
WT(B6)mat /WT(JF1)pat		INV(B6)mat /WT(JF1)pat
No.	H19 /Gapdh	No.	H19 /Gapdh
8	6.72717	13	2.90795
9	5.35171	14	2.67585
10	4.85678	15	2.46229
11	4.40762	16	2.62079
12	4.31692
E18.5 placenta
WT(B6)mat /WT(JF1)pat		INV(B6)mat /WT(JF1)pat
No.	H19 /Gapdh	No.	H19 /Gapdh
8	6.10504	13	3.55537
9	6.54321	14	4.28709
10	5.6962	15	4.50023
11	5.85634	16	4.72397
12	6.36429

## Sheet: Supplementary Figure 2
Supplementary Fig. 2
H19 /Gapdh
E12.5 liver
WT(JF1)mat /WT(B6)pat			WT(JF1)mat /INV(B6)pat
No.	WT(JF1)mat allele	WT(B6)pat allele	No.	WT(JF1)mat allele	INV(B6)pat allele
14	0.564158	0.0388779	17	0.555609	0.147502
15	0.465859	0.0462856	18	0.700474	0.137978
16	0.48147	0.0667587	19	0.937195	0.160868
			20	0.721457	0.193219
E18.5 liver
WT(JF1)mat /WT(B6)pat			WT(JF1)mat /INV(B6)pat
No.	WT(JF1)mat allele	WT(B6)pat allele	No.	WT(JF1)mat allele	INV(B6)pat allele
21	1.99986	0.0525458	23	2.37054	0.444499
22	2.32994	0.0873355	24	2.47632	0.499323
E18.5 placenta
WT(JF1)mat /WT(B6)pat			WT(JF1)mat /INV(B6)pat
No.	WT(JF1)mat allele	WT(B6)pat allele	No.	WT(JF1)mat allele	INV(B6)pat allele
21	2.58832	0.0621398	23	2.54209	0.119194
22	2.13272	0.00639306	24	3.25836	0.137432
Igf2 /Gapdh
E12.5 liver
WT(JF1)mat /WT(B6)pat			WT(JF1)mat /INV(B6)pat
No.	WT(JF1)mat allele	WT(B6)pat allele	No.	WT(JF1)mat allele	INV(B6)pat allele
14	0.0234412	0.674319	17	0.049787	0.708955
15	0.0338642	0.561824	18	0.0393386	0.801101
16	0.0162703	0.500187	19	0.0411916	1.02856
			20	0.0173637	0.735789
E18.5 liver
WT(JF1)mat /WT(B6)pat			WT(JF1)mat /INV(B6)pat
No.	WT(JF1)mat allele	WT(B6)pat allele	No.	WT(JF1)mat allele	INV(B6)pat allele
21	0.0324145	1.71291	23	0.134518	1.48749
22	0.0759596	1.8714	24	0.10588	1.70829
E18.5 placenta
WT(JF1)mat /WT(B6)pat			WT(JF1)mat /INV(B6)pat
No.	WT(JF1)mat allele	WT(B6)pat allele	No.	WT(JF1)mat allele	INV(B6)pat allele
21	0.122204	3.38431	23	0.085985	3.12361
22	0.0832181	2.3187	24	0.101747	3.53339

## Sheet: Spplementary Figure 8
Supplementary Fig. 8a
H19 /Gapdh
E12.5 liver
WT(B6)mat /WT(JF1)pat			INV(B6)mat /WT(JF1)pat
No.	WT(B6)mat allele	WT(JF1)pat allele	No.	INV(B6)mat allele	WT(JF1)pat allele
17	0.737835	0.0352298	20	0.453241	0.0280667
18	0.968545	0.050163	21	0.475019	0.0147113
19	0.56008	0.0259216	22	0.516069	0.0210908
			23	0.659397	0.0357167
			24	0.422409	0.0343624
E18.5 liver
WT(B6)mat /WT(JF1)pat			INV(B6)mat /WT(JF1)pat
No.	WT(B6)mat allele	WT(JF1)pat allele	No.	INV(B6)mat allele	WT(JF1)pat allele
25	3.58852	0.173815	29	1.89087	0.215146
26	3.15242	0.107403	30	1.99974	0.107351
27	3.5247	0.107679	31	2.74343	0.16997
28	3.42856	0.0201658
E18.5 placenta
WT(B6)mat /WT(JF1)pat			INV(B6)mat /WT(JF1)pat
No.	WT(B6)mat allele	WT(JF1)pat allele	No.	INV(B6)mat allele	WT(JF1)pat allele
25	3.81234	0.270233	29	3.1724	0.274416
26	5.14139	0.404583	30	3.1404	0.153049
27	4.57554	0.206023	31	2.68732	0.180033
28	3.98964	0.175354
Igf2 /Gapdh
E12.5 liver
WT(B6)mat /WT(JF1)pat			INV(B6)mat /WT(JF1)pat
No.	WT(B6)mat allele	WT(JF1)pat allele	No.	INV(B6)mat allele	WT(JF1)pat allele
17	0.218618	0.648674	20	0.170972	0.470065
18	0.421902	0.841143	21	0.195774	0.492695
19	0.162189	0.467266	22	0.23113	0.492849
			23	0.224064	0.695543
			24	0.138418	0.473465
E18.5 liver
WT(B6)mat /WT(JF1)pat			INV(B6)mat /WT(JF1)pat
No.	WT(B6)mat allele	WT(JF1)pat allele	No.	INV(B6)mat allele	WT(JF1)pat allele
25	0.106909	2.19355	29	0.26949	2.32421
26	0.105671	2.13785	30	0.27493	2.47426
27	0.133624	2.32647	31	0.374302	3.43
28	0.111009	2.17942
E18.5 placenta
WT(B6)mat /WT(JF1)pat			INV(B6)mat /WT(JF1)pat
No.	WT(B6)mat allele	WT(JF1)pat allele	No.	INV(B6)mat allele	WT(JF1)pat allele
25	0.176403	3.87686	29	0.842208	4.65001
26	0.712871	5.8849	30	1.07855	4.63651
27	0.408705	4.27373	31	0.956772	4.25591
28	0.38871	4.2849
Supplementary Fig. 8b
E12.5 liver
WT(B6)mat /WT(JF1)pat		INV(B6)mat /WT(JF1)pat
No.	H19 /Gapdh	No.	H19 /Gapdh
17	1.56917	20	1.07177
18	1.50525	21	1.11729
19	1.32869	22	1.14076
		23	1.27456
		24	1.04247
E18.5 liver
WT(B6)mat /WT(JF1)pat		INV(B6)mat /WT(JF1)pat
No.	H19 /Gapdh	No.	H19 /Gapdh
25	4.95884	29	2.51403
26	4.22807	30	2.42839
27	4.50023	31	2.7132
28	4.22807
E18.5 placenta
WT(B6)mat /WT(JF1)pat		INV(B6)mat /WT(JF1)pat
No.	H19 /Gapdh	No.	H19 /Gapdh
25	5.6962	29	4.22807
26	7.4127	30	3.78423
27	6.1475	31	3.91768
28	6.1475

## Sheet: Supplementary Figure 12
Supplementary Fig. 12
PGV-B2	6367.35	5599.26	5495.05
PGV-B2/H19pr	120313	126198	139718
PGV-B2/ICRDS-H19pr	126228	103606	125202
PGV-P2	323543	333059	284382
PGV-P2/ICRDS	342656	337728	334649

## Sheet: Supplementary Figure 13
Supplementary Fig. 13a
E12.5 body weight		E18.5 body weight		E18.5 placenta weight
WTmat /WTpat	WTmat /INVpat	WTmat /WTpat	WTmat /INVpat	WTmat /WTpat	WTmat /INVpat
0.077	0.0778	1.4346	1.3366	0.1015	0.0913
0.0737	0.0819	1.2986	1.3676	0.1008	0.0968
0.0622	0.075
	0.0769
	0.0727
	0.0838
E12.5 body weight		E18.5 body weight		E18.5 placenta weight
WTmat /WTpat	WTmat /INVpat	WTmat /WTpat	WTmat /INVpat	WTmat /WTpat	WTmat /INVpat
0.0587	0.0771	1.2817	1.1896	0.0931	0.0882
0.0554	0.0686	1.1485	0.9778	0.0895	0.0895
0.0467	0.0655
	0.0676
Supplementary Fig. 13b
E12.5 body weight		E18.5 body weight		E18.5 placenta weight
WTmat /WTpat	INVmat /WTpat	WTmat /WTpat	INVmat /WTpat	WTmat /WTpat	INVmat /WTpat
0.1044	0.0999	1.2565	1.2626	0.0962	0.1219
0.0964	0.0963	1.2546	1.2213	0.0942	0.096
0.0863	0.0945	1.2093	1.2247	0.1044	0.0965
0.1081		1.2107	1.2245	0.1046	0.0994
		1.2312		0.1289
E12.5 body weight		E18.5 body weight		E18.5 placenta weight
WTmat /WTpat	INVmat /WTpat	WTmat /WTpat	INVmat /WTpat	WTmat /WTpat	INVmat /WTpat
0.0916	0.0928	1.2837	1.2765	0.1202	0.1222
0.0903	0.0875	1.1454	1.3628	0.1152	0.1269
0.0931	0.0838	1.27	1.1708	0.1216	0.1146
	0.0912	1.2725		0.1139
	0.0845
